# Supplementary material for: Genetic stability of Aedes aegypti populations following invasion by wMel Wolbachia
Source: BMC Genomics. 2021 Dec 14;22:894. doi: 10.1186/s12864-021-08200-1 (PMC8670162; doi:10.1186/s12864-021-08200-1)
Supplement: Supplementary file 2 — Additional file 2. [file 12864_2021_8200_MOESM2_ESM.txt]

Additional file 2. IDs of 187 genes where the 950 “substantial” outliers that potentially impacted by Wolbachia wMel infection distributed within.
5578495
110674772
5575265
5564186
5573035
5579479
5565025
5566771
5570753
5569551
5576373
5574971
110676248
110676296
5576247
5569683
5578806
5564400
5579338
5571497
5580105
5578658
5578661
5576005
5570618
5565331
5567410
5568344
110673979
5568340
5568339
5569463
5578986
5578982
5573382
5570620
5564088
5569234
5564607
5576722
5568915
5568917
5569057
5573055
5575642
5577661
5565937
5576154
5575759
5565513
5575738
5575737
5566722
5571296
5571297
5571289
5570531
5569212
5566341
5574790
5574799
5570741
5570733
5570732
110675820
110675968
5575133
5579149
5572539
5572189
110676201
110676206
5574564
5574462
5573282
5573292
5575707
23687690
5566099
5577147
5573001
5578061
5566258
110676310
5570352
5570937
5575440
5576948
5565700
5570922
5578317
5571955
5576645
5574657
5574682
5569034
5579065
5563793
5563771
5570818
5570815
5572899
5577896
5566784
5567967
5575590
5566973
5566986
5565838
5569806
5564921
5564940
5565906
5569703
5575671
5567344
5569762
110675257
5568560
110679365
5570315
5570130
5570127
5568063
5568062
5575628
5566564
5578748
5567550
5572681
5564643
5575014
5570156
5564892
5567598
5572323
5579945
5576245
5568380
5566597
5566589
5566587
5566586
5565208
5578523
5575771
23687474
110678790
5576626
5563930
5563928
5573624
5573627
5563994
5563757
5568698
5568712
5564092
5569782
5569787
5574963
5573358
5573356
5567513
5569795
5574768
5567217
5567202
5571211
5577476
5579121
5578904
5566893
5564750
5564757
23687786
5564751
5569727
5567881
5567879
5567877
5567874
5564131
5564106
5564110
5568591
5569135
