# Supplementary material for: Genetic stability of Aedes aegypti populations following invasion by wMel Wolbachia
Source: BMC Genomics. 2021 Dec 14;22:894. doi: 10.1186/s12864-021-08200-1 (PMC8670162; doi:10.1186/s12864-021-08200-1)
Supplement: Supplementary file 3 — Additional file 3. [file 12864_2021_8200_MOESM3_ESM.txt]

Additional file 3. IDs of 1436 genes within the 100 kbp regions around the 950 outliers that potentially impacted by Wolbachia wMel infection.
5578495
5574324
110674772
110674774
110674775
5570402
5568128
5565478
5578387
5575264
5575265
5575266
5564286
5575434
5566787
110674821
110674180
110674403
110674876
5578376
5579456
5576924
110674880
110674881
110674882
5572113
5566555
5564186
5569417
5578380
110674407
5573035
110675740
5579479
5565024
5565025
5565023
5565022
5566773
5566772
5566771
5566770
110676694
5566769
110676674
5571988
110674421
5571987
110681501
110681500
5571379
5564370
110674167
5564375
5570748
5570753
5570760
5564369
5569551
5576373
110674436
5566747
5569918
23687425
5574971
5574970
5570412
5570410
110676205
5570405
5570404
5572009
5572008
5572007
5572006
5571995
5571996
5571994
110676248
23687535
110674457
110676249
5571993
5573529
5580128
110674459
5580059
5580060
5580124
110676296
5580123
5580122
5580130
5576247
5569694
5569683
5569684
5569685
5578806
110676400
110674468
110674469
110674470
5568097
5564408
5564402
5564391
5564398
5564403
110676459
5564393
5564395
5564400
5564396
5564404
5564405
110676481
5575879
5567052
5567037
5566946
5566947
110674488
110674489
5566959
5568680
5568677
23687476
5564064
5564046
5571505
5571504
110677636
5571503
5571502
5579338
5571497
110677641
5571496
5571495
5571494
5571493
5571483
5578497
110677665
5580111
5579337
5580112
5580113
5580105
110677692
5580107
5580108
110677698
110677702
5578658
5578659
110677714
5578661
5564682
110677781
5577252
5576559
5576001
110677999
5576005
110674504
110678001
110678002
110678003
5576007
5570618
5570613
110674509
5570614
110678164
5569672
110678173
5569674
110678180
110678185
5565331
5569671
110678210
5565330
5565333
5565332
5575090
23687857
110674512
5566654
5568540
5568539
110678730
5568538
5568537
5574577
5574604
110674561
5574605
5577246
5567406
5567411
5567410
5567409
5568344
110679639
5568342
110673979
5568340
5568339
5568338
110679662
110679658
5569452
5569455
110679677
5569463
5569462
110679696
5574069
5578996
5578993
5578992
5578987
110681491
5578988
110681490
5578986
5578985
5578982
5578977
110674592
5578978
5573370
110674593
5573375
5573374
5573380
5573382
110674594
110674595
110674596
5573372
5567514
5573381
110681494
5570620
5569220
5569224
5564088
5569222
5569219
5569226
5569225
5569234
5569236
110681537
5569237
5569240
110681554
5578520
5571639
5564607
5564606
110674621
5570837
5566459
5566456
110674065
5563704
5569123
5569125
5576734
5576723
5576722
110674664
5579244
5576721
23687643
5576737
5567507
5567506
5568915
5568917
5568908
5568916
110674106
5575789
5575788
5575794
5575791
5576390
110674120
110674122
5569057
110674123
5569056
5576397
5576398
5563999
5564001
5573057
5573056
5573055
5573065
5576532
110674164
5575640
5575642
5575641
5575644
5575645
110674165
5575646
5565754
5565594
5565589
110674173
5565590
5565596
23687423
5577661
5577660
5577659
5577658
5577657
110674687
5577655
5577644
110674178
5565937
110674201
5579490
5579505
5579510
110674221
110674220
5576154
5576125
5576127
5570944
5570947
5570945
5570952
5571449
5571450
5571451
5571452
5571453
110675289
5579245
5579871
5567814
5575750
5575758
5575759
5565513
5565512
5576746
5576745
5576744
110675346
5575746
5575745
5575744
23687890
5575738
110675349
5575737
5575733
110674017
110675350
5575734
110675352
5566723
5566722
5571764
5571757
5576630
5571296
5571298
5571297
110675370
5571295
5571294
5571289
5571277
110675377
5578167
5578168
5569846
5569854
5570466
110675493
5570462
110675494
5570461
5579251
5570507
5570506
110675507
5570504
5570505
5570529
5570531
110675508
5570502
5570496
5570478
5570479
5570480
5570481
5570482
5570483
5566268
110675369
110675570
5570087
110675573
110675571
5569213
5569212
5576943
5566334
5566341
5567122
5567138
110675621
5566219
110675635
5568900
5574790
5574032
5574793
5574799
110677189
110675680
5568326
5571484
5573460
5575962
5577569
5565553
110675786
5578901
5578902
5571594
5571603
5571602
5576646
5570741
5576648
5570733
5570732
110675820
5570734
5575249
5575248
110675890
5564467
5564443
5564471
110675968
5564470
5564473
110675969
5573425
110675977
5575951
5575133
110675315
5575134
5577077
5568745
110676021
5568746
5568749
5568747
5568748
5564283
5568141
5572098
5569159
5569174
5569164
5569163
5569161
5569168
110676038
5569171
5573673
5573671
5573670
5573669
5575426
5566785
5565670
5569618
5566042
5579151
110676163
110676164
5579150
5579149
5565863
110676181
5572533
5572537
5572538
5572539
5572530
5572202
110676193
110675410
5572201
5572200
5572193
5572189
110676198
5564563
5571711
5571709
5571710
110676201
5566008
110676206
5566028
5566009
110675148
5577977
5571363
5571364
5571365
5571366
5571367
5579448
5571369
5571370
5571371
110676231
5574566
5574565
5574564
5578578
5574463
5574462
5574456
5573283
5573280
110675449
23687731
5573282
5573285
5573291
5573292
23687491
5573293
5573294
110676247
5564044
110676251
5571129
5575706
5576856
5575702
110675461
5575704
110676258
5575707
5575709
110676259
5574859
110675462
110676260
5574858
23687690
23687967
23687757
23687728
110675467
5575611
5572503
5572504
110676274
5566099
5566098
5577139
5577150
5577147
5573016
5573011
5573012
5573010
5573002
5573001
110675477
5573000
5574542
5578859
110676299
110675484
5571041
5571049
110676303
5578058
5568462
110676304
110676305
5578061
5578065
110675487
5578067
5566258
5566259
5572872
110676309
110675489
5572871
5572870
110675490
110676310
5575914
5575915
110676322
5570352
110676324
5570719
110676349
110676350
110676351
5566072
5566075
110676352
5566073
5566074
5574454
5577000
110676375
5570871
5575622
110676377
5575624
5569573
5570936
5570937
5575437
5575446
5575443
110675169
5575441
5575440
5576948
110676534
5564164
5565700
23687418
110675640
110676554
5570922
5571425
5577783
5577780
5577782
5574285
5569675
5569681
5572653
110676604
5574312
5574311
5573643
110676617
5576296
5566255
5578162
5568890
110676739
5570957
5565279
5578320
5565282
5578317
5578315
110675195
5571955
110676763
5568245
5568244
5576645
5576644
110675198
5570628
23687770
5574657
5570631
5574656
5574655
110676778
110675823
5564478
110675824
5564477
110676786
5574678
5574677
5574676
5574681
5574675
5574682
110676788
5568445
5576056
5578973
5576054
5565517
110676791
5565516
5576060
5566907
5566908
5578246
110675841
5573345
110676813
5573090
5573094
5569047
5569043
5569042
5569041
5569035
5569034
5569036
5579065
5580160
5579066
5563793
5563796
5563777
5563771
110675212
5573073
110676888
5567743
5570822
5570823
5570824
5570825
5570826
5570818
110676893
5570815
5570819
5566384
5566382
5565317
5565318
5564561
5575504
5575507
5575508
5575513
110676962
5572903
5572904
5572901
5572902
5572899
5572900
5577548
5577547
5577546
5577545
110676970
5577544
5577541
5577540
5577539
5577538
5577537
110675998
5564019
5564020
5564021
23687831
110676973
5577916
5577915
5577896
5566784
5580047
5580046
5573245
110676986
5573247
5575842
5568773
5568759
5573818
5564842
110677006
5567973
5567972
5567970
5567965
5567969
5567968
5567967
5567966
110677015
5567964
5567962
5573701
5573695
5571525
5571544
5571543
5571542
5571541
5568922
110676032
5575748
5573174
5573175
5573177
5573178
110677052
5573179
5573180
5573181
5573182
5573183
5573184
5573185
5573186
5573188
5578837
110675234
5573892
5569868
5575569
5575570
110677100
5575590
5575571
5575585
5566981
110676059
5566978
5566977
5566976
5566975
5566973
110676060
5566982
5566986
23687649
5565838
5569807
5569806
110677166
110677165
5569805
5564941
5564934
5564943
5564942
5564920
5564922
110677185
5564921
110676078
110676079
5564918
5564940
5564936
5565906
5569698
5569699
5569696
5569703
5569700
5577908
110677207
5568195
5579519
5564527
5565077
5564524
5564528
5575671
110677222
5575670
110675252
5568089
5568088
5568087
5568085
110677250
5567344
5569760
5569761
5569762
110675257
5568562
5568561
5568560
5568558
5568555
5568557
110679365
5568552
5568551
5568434
110678424
5570315
5570316
5572835
110677674
110677673
5572837
5564326
5570133
5570132
5570130
110678079
5567846
110678080
5570131
5570127
110678081
5568064
5568063
5568062
5568061
110678083
5568060
5572519
23687442
5572525
5572523
5572522
5572521
5577684
5580273
5580274
110678886
5576941
110678647
5564282
5564281
5575227
5564280
5564278
5575629
5575632
5575628
5575627
110678043
110678044
5575631
110678050
5575636
110679065
5566564
5566570
5578801
5578748
110679434
5578747
5578749
5578750
5567550
5567551
5577693
5572681
5578022
5578008
5578007
110677676
23687934
5579293
5564643
110679168
5564642
5575014
110679433
5570155
5570156
5570158
5570157
110679343
5570159
5570160
5564884
5564892
5564866
5564886
5572157
5575783
5575782
5575781
110678112
5576272
5571092
5571091
5571464
110678970
5571457
5571455
5575615
5567588
5567579
110678492
5567581
5567582
110679227
5574865
5574870
5574871
5568502
110679512
110679879
5567598
5569658
5569659
5569669
5564179
5564157
110679396
23687713
5572317
5572323
5572312
5573889
5573887
110679384
5574550
5563960
5563971
5563951
5563985
5574136
5574137
5579949
5579947
110679533
5579945
5579944
5579942
5579937
5568659
5568658
5570878
5570877
5570887
5577812
5577813
5577814
5577815
5571592
110678733
5573595
110677783
5573594
110678642
5573593
5573592
5573583
5573581
5578544
110679360
5578546
5578548
5577339
5577340
5577341
5577342
5568858
5568863
5575045
5575043
110677735
5571747
5571756
110679302
5564766
5577028
110678362
5577031
5577029
5572851
5572854
5572853
5572855
5572856
5572254
5572246
5572247
5572248
110679171
5572250
110677842
110677841
5565726
5579856
5579855
110678910
5579848
5579847
5570561
5567299
5567304
5567305
110679082
5567941
110678850
5567940
5567945
5576245
5576244
110679079
5576237
5576232
5576231
5576229
5576228
5568380
5568381
5568395
5568396
110677786
5576402
5566602
5566597
5566596
5566589
110677912
5566587
5566586
110678939
5566585
5566583
5566582
5566581
5565233
5566631
5565205
5565206
5565208
5568197
5572139
5563901
5563908
5578522
110679114
5578523
110679864
5571100
5571106
110679855
110679856
110679857
5571107
5571114
5571115
5573757
5579529
5579530
5575771
110677763
5575774
5574686
23687474
5573069
5571008
5571009
5571010
5571011
110678790
5574939
5571013
110678958
5576627
5576626
5576625
5579495
5579496
110679454
5574124
5572722
5572723
5563930
5563928
5563925
110678655
5575390
5564296
5566763
5576251
5575284
5575283
5575281
5575275
110679616
5575280
5573625
5573624
5573623
110678969
5573626
5573627
5573628
5573629
5577203
110679379
5574299
5563760
5563994
5563996
110678434
5563757
5563992
5571875
5568696
5568697
5568698
110679123
5568692
23687711
5568699
5568700
5568701
110678029
5568710
5568711
5568712
5568713
5568714
5568715
5568716
5574260
5572716
110677860
110678186
5569780
5564092
5569782
110677933
5569787
110677761
5577979
5574963
5574962
5573360
5573361
5573358
5573356
5573357
5567364
5567359
110677812
5567513
5567355
5576761
5576764
5574674
5574671
5574673
5565341
5565337
5565340
5569798
5569797
5569796
5569795
5569794
110677839
5574784
110677840
5574783
5574782
5574780
5574768
5574769
5574770
5574771
5574772
5574773
110678318
5574775
110677760
5578346
5567218
5567219
5567217
5567198
5567202
5567249
5571211
5577758
5577482
5577476
5577480
5577478
5579111
5579113
5579114
5579115
5579118
110679173
5579119
5579120
5579121
5579122
5566057
5566062
110677949
5578119
5578903
5578905
5578904
5578906
23687599
5580209
5569968
5566893
5566892
110677675
5579926
5579927
5579928
110677989
5579929
110677990
5564753
5564756
5564750
5564759
5579933
5564757
5564748
5564764
5564763
23687786
5564749
5564754
110677991
5564751
5564758
5564760
5575095
5571929
5571930
5571931
110679042
110679041
5571933
110678277
110679045
110679047
110679046
110679044
110679043
5569727
110679049
5569726
5569737
5569749
5569738
5569739
110679115
5566553
110679164
110679455
110679459
5568958
110677787
5565426
5565425
110679592
110679601
5565447
5575747
110679531
5565440
5565450
5565449
5565454
5565441
110679608
5565417
5565436
110679635
5567881
5567887
5567886
5567893
5567885
5567884
5567883
5567882
110679636
5567879
5567878
5567877
5567874
5564121
110679709
5564131
5564133
5564109
5564122
5564130
5564118
5564116
5564124
5564117
110678903
5564114
5564115
5564106
5564110
5564135
5564127
5564120
5566699
5566694
5568591
5568592
5569135
5569138
5578477
5578478
110680738
