# Supplementary material for: Genetic stability of Aedes aegypti populations following invasion by wMel Wolbachia
Source: BMC Genomics. 2021 Dec 14;22:894. doi: 10.1186/s12864-021-08200-1 (PMC8670162; doi:10.1186/s12864-021-08200-1)
Supplement: Supplementary file 5 — Additional file 5. [file 12864_2021_8200_MOESM5_ESM.xlsx]

## Sheet: Sheet1
Additional file 5. Enriched biological process terms.
ID	Description	GeneRatio	BgRatio	pvalue	p.adjust	qvalue	geneID	Count
GO:0009612	GO:0009612	response to mechanical stimulus	31/370	248/18758	2.42415e-16	4.44347e-13	3.54692e-13	Q9W1G6/M9PI57/A0A0B4LGD3/A0A0B4LHE0/A0A0B4K6R4/Q0E9H5/Q9W1G5/Q0E9L3/Q0E9L2/Q0E9K3/Q0E9H8/Q0E9J5/Q0E9J4/Q0E9L7/Q0E9J0/Q0E9I7/Q0E9H9/M9MSA4/M9MS92/M9MSB4/M9MSA3/M9MSP5/M9MSF1/M9MS88/M9MSE6/M9MS66/A0A0B4K7Q4/A0A0B4JD57/M9MSP4/M9MSD9/M9MS99
GO:0048675	GO:0048675	axon extension	32/370	273/18758	5.15844e-16	4.72771e-13	3.77381e-13	A1Z9J3/E1JH65/A0A0B4K718/A0A0B4K869/B7YZG5/A1Z9J1/B7YZG6/E1JH63/A1Z9J2/E1JH64/M9PFL6/M9NF51/M9PFW3/M9PJN1/A0A0B4K6R4/Q0E9H5/Q0E9L3/Q0E9L2/Q0E9K3/Q0E9H8/Q0E9J5/Q0E9J4/Q0E9L7/Q0E9J0/Q0E9I7/X2JCM1/Q0E9H9/M9PHP8/Q9V3I2/M9PEN3/M9MRS5/A0A0B4K7P8
GO:0043242	GO:0043242	negative regulation of protein complex disassembly	18/370	77/18758	7.67069e-15	2.81207e-12	2.24468e-12	A1Z9J3/E1JH65/A0A0B4K718/A0A0B4K869/B7YZG5/A1Z9J1/B7YZG6/E1JH63/A1Z9J2/E1JH64/A8JRH3/A0A0B4K7R6/A0A0B4KHW6/Q9VA59/M9PGV6/M9PBI5/M9PDQ0/A0A0B4K7P8
GO:1901880	GO:1901880	negative regulation of protein depolymerization	18/370	77/18758	7.67069e-15	2.81207e-12	2.24468e-12	A1Z9J3/E1JH65/A0A0B4K718/A0A0B4K869/B7YZG5/A1Z9J1/B7YZG6/E1JH63/A1Z9J2/E1JH64/A8JRH3/A0A0B4K7R6/A0A0B4KHW6/Q9VA59/M9PGV6/M9PBI5/M9PDQ0/A0A0B4K7P8
GO:0035725	GO:0035725	sodium ion transmembrane transport	21/370	125/18758	4.91922e-14	1.28813e-11	1.02823e-11	M9NDU7/Q9VIF9/Q8IPI3/M9PF01/M9PB60/M9PDW6/B7YZY3/M9PDJ7/A0A0B4K8B5/M9MSA4/M9MS92/M9MSB4/M9MSA3/M9MSP5/M9MSF1/M9MS88/M9MSE6/M9MS66/M9MSP4/M9MSD9/M9MS99
GO:0045103	GO:0045103	intermediate filament-based process	11/370	23/18758	1.65962e-13	3.04209e-11	2.42829e-11	A1Z9J3/E1JH65/A0A0B4K718/A0A0B4K869/B7YZG5/A1Z9J1/B7YZG6/E1JH63/A1Z9J2/E1JH64/A0A0B4K7P8
GO:0045104	GO:0045104	intermediate filament cytoskeleton organization	11/370	23/18758	1.65962e-13	3.04209e-11	2.42829e-11	A1Z9J3/E1JH65/A0A0B4K718/A0A0B4K869/B7YZG5/A1Z9J1/B7YZG6/E1JH63/A1Z9J2/E1JH64/A0A0B4K7P8
GO:0043622	GO:0043622	cortical microtubule organization	11/370	25/18758	5.28107e-13	8.80019e-11	7.02458e-11	A1Z9J3/E1JH65/A0A0B4K718/A0A0B4K869/B7YZG5/A1Z9J1/B7YZG6/E1JH63/A1Z9J2/E1JH64/A0A0B4K7P8
GO:0060560	GO:0060560	developmental growth involved in morphogenesis	32/370	388/18758	9.07509e-12	1.03967e-09	8.29893e-10	A1Z9J3/E1JH65/A0A0B4K718/A0A0B4K869/B7YZG5/A1Z9J1/B7YZG6/E1JH63/A1Z9J2/E1JH64/M9PFL6/M9NF51/M9PFW3/M9PJN1/A0A0B4K6R4/Q0E9H5/Q0E9L3/Q0E9L2/Q0E9K3/Q0E9H8/Q0E9J5/Q0E9J4/Q0E9L7/Q0E9J0/Q0E9I7/X2JCM1/Q0E9H9/M9PHP8/Q9V3I2/M9PEN3/M9MRS5/A0A0B4K7P8
GO:0006814	GO:0006814	sodium ion transport	23/370	202/18758	1.37704e-11	1.48477e-09	1.18519e-09	Q9VZG9/M9NDU7/Q9VIF9/Q8IPI3/M9PF01/M9PB60/Q9VZG8/M9PDW6/B7YZY3/M9PDJ7/A0A0B4K8B5/M9MSA4/M9MS92/M9MSB4/M9MSA3/M9MSP5/M9MSF1/M9MS88/M9MSE6/M9MS66/M9MSP4/M9MSD9/M9MS99
GO:0050770	GO:0050770	regulation of axonogenesis	25/370	256/18758	5.18288e-11	5.00012e-09	3.99125e-09	A1Z9J3/Q9Y0Z0/E1JH65/A0A0B4K718/A0A0B4K869/B7YZG5/A1Z9J1/B7YZG6/E1JH63/A1Z9J2/E1JH64/M9PFL6/A0A0B4K6R4/Q0E9H5/Q0E9L3/Q0E9L2/Q0E9K3/Q0E9H8/Q0E9J5/Q0E9J4/Q0E9L7/Q0E9J0/Q0E9I7/Q0E9H9/A0A0B4K7P8
GO:1902904	GO:1902904	negative regulation of supramolecular fiber organization	18/370	129/18758	8.13025e-11	7.09654e-09	5.66468e-09	A1Z9J3/E1JH65/A0A0B4K718/A0A0B4K869/B7YZG5/A1Z9J1/B7YZG6/E1JH63/A1Z9J2/E1JH64/A8JRH3/A0A0B4K7R6/A0A0B4KHW6/Q9VA59/M9PGV6/M9PBI5/M9PDQ0/A0A0B4K7P8
GO:0016049	GO:0016049	cell growth	34/370	480/18758	1.26861e-10	1.05698e-08	8.43714e-09	A0A0B4LGG4/A1Z9J3/E1JH65/A0A0B4K718/Q7K306/A0A0B4K869/B7YZG5/A1Z9J1/B7YZG6/E1JH63/A1Z9J2/E1JH64/M9PFL6/M9NF51/M9PFW3/M9PJN1/A0A0B4K6R4/Q0E9H5/Q0E9L3/Q0E9L2/Q0E9K3/Q0E9H8/Q0E9J5/Q0E9J4/Q0E9L7/Q0E9J0/Q0E9I7/X2JCM1/Q0E9H9/M9PHP8/Q9V3I2/M9PEN3/M9MRS5/A0A0B4K7P8
GO:0016319	GO:0016319	mushroom body development	26/370	291/18758	1.52489e-10	1.21527e-08	9.70065e-09	Q9VSM6/A0A0S0WH29/A1Z9J3/Q8T0L3/E1JH65/A0A0B4K718/A0A0B4K869/B7YZG5/A1Z9J1/B7YZG6/E1JH63/A1Z9J2/E1JH64/A0A0B4K6R4/Q0E9H5/Q0E9L3/Q0E9L2/Q0E9K3/Q0E9H8/Q0E9J5/Q0E9J4/Q0E9L7/Q0E9J0/Q0E9I7/Q0E9H9/A0A0B4K7P8
GO:0007638	GO:0007638	mechanosensory behavior	16/370	105/18758	2.41566e-10	1.77116e-08	1.4138e-08	Q9W1G6/A0A0B4LGD3/A0A0B4LHE0/Q9W1G5/M9MSA4/M9MS92/M9MSB4/M9MSA3/M9MSP5/M9MSF1/M9MS88/M9MSE6/M9MS66/M9MSP4/M9MSD9/M9MS99
GO:0016204	GO:0016204	determination of muscle attachment site	11/370	42/18758	3.75509e-10	2.54929e-08	2.03492e-08	A1Z9J3/E1JH65/A0A0B4K718/A0A0B4K869/B7YZG5/A1Z9J1/B7YZG6/E1JH63/A1Z9J2/E1JH64/A0A0B4K7P8
GO:0008038	GO:0008038	neuron recognition	31/370	427/18758	4.74964e-10	3.10932e-08	2.48195e-08	Q9VB20/A1Z9J3/Q9Y0Z0/Q9VAL5/E1JH65/A0A0B4K718/A0A0B4K869/B7YZG5/A1Z9J1/B7YZG6/E1JH63/A1Z9J2/E1JH64/M9PFW3/A0A0B4K6R4/A0A0B4KES0/Q0E9H5/Q0E9L3/Q0E9L2/Q0E9K3/Q0E9H8/Q0E9J5/Q0E9J4/Q0E9L7/Q0E9J0/Q0E9I7/Q0E9H9/M9PGV6/M9PBI5/M9PDQ0/A0A0B4K7P8
GO:0016199	GO:0016199	axon midline choice point recognition	15/370	96/18758	6.16325e-10	3.64427e-08	2.90897e-08	A1Z9J3/E1JH65/A0A0B4K718/A0A0B4K869/B7YZG5/A1Z9J1/B7YZG6/E1JH63/A1Z9J2/E1JH64/A0A0B4KES0/M9PGV6/M9PBI5/M9PDQ0/A0A0B4K7P8
GO:0060078	GO:0060078	regulation of postsynaptic membrane potential	13/370	70/18758	9.54258e-10	5.14457e-08	4.10656e-08	A0A0B4LEU0/M9MSA4/M9MS92/M9MSB4/M9MSA3/M9MSP5/M9MSF1/M9MS88/M9MSE6/M9MS66/M9MSP4/M9MSD9/M9MS99
GO:0030716	GO:0030716	oocyte fate determination	16/370	116/18758	1.10104e-09	5.65795e-08	4.51636e-08	A1Z9J3/E1JH65/A0A0B4K718/A0A0B4K869/B7YZG5/A1Z9J1/B7YZG6/E1JH63/A1Z9J2/E1JH64/M9PGV6/M9PBI5/M9PDQ0/Q7KY08/Q32KD4/A0A0B4K7P8
GO:0007475	GO:0007475	apposition of dorsal and ventral imaginal disc-derived wing surfaces	13/370	76/18758	2.75953e-09	1.36709e-07	1.09125e-07	M9PBZ4/A1Z9J3/E1JH65/A0A0B4K718/A0A0B4K869/B7YZG5/A1Z9J1/B7YZG6/E1JH63/B3DNL7/A1Z9J2/E1JH64/A0A0B4K7P8
GO:0050954	GO:0050954	sensory perception of mechanical stimulus	24/370	307/18758	1.12001e-08	5.12959e-07	4.0946e-07	Q8MSJ9/M9PF56/M9PFF3/B7Z048/M9PFJ0/M9PI57/B7Z049/A0A0B4K6R4/Q0E9H5/Q0E9L3/Q0E9L2/Q0E9K3/Q0E9H8/Q0E9J5/Q0E9J4/Q0E9L7/Q0E9J0/Q0E9I7/X2JCM1/Q0E9H9/R9PY25/M9PHP8/M9PEN3/M9MRS5
GO:0050976	GO:0050976	detection of mechanical stimulus involved in sensory perception of touch	13/370	88/18758	1.75256e-08	7.64867e-07	6.1054e-07	M9PI57/A0A0B4K6R4/Q0E9H5/Q0E9L3/Q0E9L2/Q0E9K3/Q0E9H8/Q0E9J5/Q0E9J4/Q0E9L7/Q0E9J0/Q0E9I7/Q0E9H9
GO:0032490	GO:0032490	detection of molecule of bacterial origin	12/370	76/18758	2.8956e-08	1.20628e-06	9.62892e-07	A0A0B4K6R4/Q0E9H5/Q0E9L3/Q0E9L2/Q0E9K3/Q0E9H8/Q0E9J5/Q0E9J4/Q0E9L7/Q0E9J0/Q0E9I7/Q0E9H9
GO:0035146	GO:0035146	tube fusion	11/370	62/18758	3.13262e-08	1.24828e-06	9.96417e-07	A1Z9J3/E1JH65/A0A0B4K718/A0A0B4K869/B7YZG5/A1Z9J1/B7YZG6/E1JH63/A1Z9J2/E1JH64/A0A0B4K7P8
GO:0035147	GO:0035147	branch fusion, open tracheal system	11/370	62/18758	3.13262e-08	1.24828e-06	9.96417e-07	A1Z9J3/E1JH65/A0A0B4K718/A0A0B4K869/B7YZG5/A1Z9J1/B7YZG6/E1JH63/A1Z9J2/E1JH64/A0A0B4K7P8
GO:0098581	GO:0098581	detection of external biotic stimulus	12/370	77/18758	3.36996e-08	1.31429e-06	1.0491e-06	A0A0B4K6R4/Q0E9H5/Q0E9L3/Q0E9L2/Q0E9K3/Q0E9H8/Q0E9J5/Q0E9J4/Q0E9L7/Q0E9J0/Q0E9I7/Q0E9H9
GO:0007391	GO:0007391	dorsal closure	24/370	327/18758	3.76796e-08	1.43889e-06	1.14857e-06	A1Z9J3/Q9Y0Z0/A1Z7T3/A0A0B4LFX2/E1JH65/A0A0B4K718/A0A0B4K869/B7YZG5/A1Z9J1/B7YZG6/E1JH63/A1Z9J2/E1JH64/A0A0B4K727/Q9V3I2/A0A0B4K7Q4/E1JH15/Q9V9Q6/A0A0B4JD57/M9PCD8/Q9W002/Q0E8N2/Q7KV88/A0A0B4K7P8
GO:0010769	GO:0010769	regulation of cell morphogenesis involved in differentiation	25/370	354/18758	4.1536e-08	1.55378e-06	1.24028e-06	A1Z9J3/Q9Y0Z0/E1JH65/A0A0B4K718/A0A0B4K869/B7YZG5/A1Z9J1/B7YZG6/E1JH63/A1Z9J2/E1JH64/M9PFL6/A0A0B4K6R4/Q0E9H5/Q0E9L3/Q0E9L2/Q0E9K3/Q0E9H8/Q0E9J5/Q0E9J4/Q0E9L7/Q0E9J0/Q0E9I7/Q0E9H9/A0A0B4K7P8
GO:0061387	GO:0061387	regulation of extent of cell growth	12/370	87/18758	1.3626e-07	4.46008e-06	3.56018e-06	A1Z9J3/E1JH65/A0A0B4K718/A0A0B4K869/B7YZG5/A1Z9J1/B7YZG6/E1JH63/A1Z9J2/E1JH64/M9PFL6/A0A0B4K7P8
GO:1900074	GO:1900074	negative regulation of neuromuscular synaptic transmission	9/370	44/18758	1.58086e-07	4.99607e-06	3.98802e-06	M9PF56/M9PFF3/B7Z048/M9PFJ0/B7Z049/X2JCM1/M9PHP8/M9PEN3/M9MRS5
GO:0032886	GO:0032886	regulation of microtubule-based process	17/370	192/18758	2.76615e-07	8.02335e-06	6.40449e-06	Q9VZF5/A1Z9J3/E1JH65/A0A0B4K718/A0A0B4K869/B7YZG5/A1Z9J1/B7YZG6/E1JH63/A1Z9J2/E1JH64/Q9VDE3/A0A0B4KHK1/M9PGV6/M9PBI5/M9PDQ0/A0A0B4K7P8
GO:0051272	GO:0051272	positive regulation of cellular component movement	19/370	238/18758	2.79941e-07	8.02335e-06	6.40449e-06	Q9Y0Z0/M9PFL6/A0A0B4K6R4/A0A0B4KES0/Q0E9H5/Q0E9L3/Q0E9L2/Q0E9K3/Q0E9H8/Q0E9J5/Q0E9J4/Q0E9L7/Q0E9J0/Q0E9I7/Q0E9H9/Q9VDE3/A0A0B4KHK1/A0A0B4K7Q4/A0A0B4JD57
GO:0032411	GO:0032411	positive regulation of transporter activity	7/370	24/18758	2.84516e-07	8.02335e-06	6.40449e-06	M9PF56/M9PFF3/B7Z048/M9PFJ0/A0A0B4LEU0/B7Z049/A0A0B4LGB7
GO:0032414	GO:0032414	positive regulation of ion transmembrane transporter activity	7/370	24/18758	2.84516e-07	8.02335e-06	6.40449e-06	M9PF56/M9PFF3/B7Z048/M9PFJ0/A0A0B4LEU0/B7Z049/A0A0B4LGB7
GO:0040017	GO:0040017	positive regulation of locomotion	19/370	239/18758	2.98712e-07	8.29605e-06	6.62217e-06	Q9Y0Z0/M9PFL6/A0A0B4K6R4/A0A0B4KES0/Q0E9H5/Q0E9L3/Q0E9L2/Q0E9K3/Q0E9H8/Q0E9J5/Q0E9J4/Q0E9L7/Q0E9J0/Q0E9I7/Q0E9H9/Q9VDE3/A0A0B4KHK1/A0A0B4K7Q4/A0A0B4JD57
GO:0045433	GO:0045433	male courtship behavior, veined wing generated song production	12/370	95/18758	3.64497e-07	9.68295e-06	7.72924e-06	M9MSA4/M9MS92/M9MSB4/M9MSA3/M9MSP5/M9MSF1/M9MS88/M9MSE6/M9MS66/M9MSP4/M9MSD9/M9MS99
GO:0030003	GO:0030003	cellular cation homeostasis	20/370	269/18758	4.26924e-07	1.11793e-05	8.92367e-06	M9NDU7/Q9VIF9/Q8IPI3/M9PF01/M9PB60/M9PDW6/B7YZY3/M9PDJ7/Q9V4C7/E6EK17/E6EK18/Q59DP9/A0A0B4K719/A0A0B4K7K0/M9NH07/A0A0B4K837/Q86BK8/B9EQV5/A0A0B4LGB7/O18336
GO:0048639	GO:0048639	positive regulation of developmental growth	20/370	274/18758	5.7178e-07	1.33261e-05	1.06373e-05	A1Z9J3/Q9VDI1/E1JH65/O62602/A0A0B4K718/A0A0B4K869/B7YZG5/A1Z9J1/B7YZG6/E1JH63/A1Z9J2/E1JH64/M9PFL6/X2JCM1/M9PHP8/M9PEN3/Q9V9Q6/Q0E8N2/M9MRS5/A0A0B4K7P8
GO:0046847	GO:0046847	filopodium assembly	14/370	140/18758	7.2678e-07	1.63057e-05	1.30157e-05	A1Z9J3/A0A0B4JCQ4/A0A0B4K822/A0A0B4JD47/E1JH65/A0A0B4K718/A0A0B4K869/B7YZG5/A1Z9J1/B7YZG6/E1JH63/A1Z9J2/E1JH64/A0A0B4K7P8
GO:0051491	GO:0051491	positive regulation of filopodium assembly	11/370	84/18758	7.76996e-07	1.71594e-05	1.36972e-05	A1Z9J3/E1JH65/A0A0B4K718/A0A0B4K869/B7YZG5/A1Z9J1/B7YZG6/E1JH63/A1Z9J2/E1JH64/A0A0B4K7P8
GO:0006885	GO:0006885	regulation of pH	10/370	70/18758	1.09385e-06	2.33143e-05	1.86102e-05	M9NDU7/Q9VIF9/Q8IPI3/M9PF01/M9PB60/M9PDW6/B7YZY3/M9PDJ7/Q86BK8/O18336
GO:0106030	GO:0106030	neuron projection fasciculation	13/370	129/18758	1.65981e-06	3.23662e-05	2.58357e-05	Q9Y0Z0/A0A0B4K6R4/Q0E9H5/Q0E9L3/Q0E9L2/Q0E9K3/Q0E9H8/Q0E9J5/Q0E9J4/Q0E9L7/Q0E9J0/Q0E9I7/Q0E9H9
GO:0009611	GO:0009611	response to wounding	22/370	348/18758	1.76434e-06	3.35554e-05	2.6785e-05	A8JNN2/M9PHR5/A8JNN1/A1Z9J3/A1Z7T3/A0A0B4LFX2/E1JH65/A0A0B4K718/A0A0B4K869/B7YZG5/A1Z9J1/B7YZG6/E1JH63/A1Z9J2/E1JH64/A0A0B4K727/A0A0B4K7Q4/E1JH15/A0A0B4JD57/Q9W002/Q7KV88/A0A0B4K7P8
GO:0045927	GO:0045927	positive regulation of growth	21/370	321/18758	1.76738e-06	3.35554e-05	2.6785e-05	A1Z9J3/Q9VDI1/E1JH65/O62602/A0A0B4K718/Q7K306/A0A0B4K869/B7YZG5/A1Z9J1/B7YZG6/E1JH63/A1Z9J2/E1JH64/M9PFL6/X2JCM1/M9PHP8/M9PEN3/Q9V9Q6/Q0E8N2/M9MRS5/A0A0B4K7P8
GO:0035149	GO:0035149	lumen formation, open tracheal system	11/370	93/18758	2.17686e-06	4.0305e-05	3.21727e-05	A1Z9J3/E1JH65/A0A0B4K718/A0A0B4K869/B7YZG5/A1Z9J1/B7YZG6/E1JH63/A1Z9J2/E1JH64/A0A0B4K7P8
GO:0001700	GO:0001700	embryonic development via the syncytial blastoderm	26/370	472/18758	2.67708e-06	4.81372e-05	3.84247e-05	A1Z9J3/Q9Y0Z0/A1Z7T3/A0A0B4LFX2/E1JH65/A0A0B4K718/A0A0B4K869/B7YZG5/A1Z9J1/B7YZG6/E1JH63/A1Z9J2/E1JH64/A0A0B4K727/Q9V3I2/Q7KM08/A0A0B4K7Q4/E1JH15/Q9V9Q6/A0A0B4JD57/M9PCD8/Q9XTK9/Q9W002/Q0E8N2/Q7KV88/A0A0B4K7P8
GO:0046580	GO:0046580	negative regulation of Ras protein signal transduction	6/370	22/18758	3.23033e-06	5.58603e-05	4.45894e-05	X2JFL7/X2JE83/X2JKZ0/X2JCD6/Q8IQZ6/Q9VR61
GO:0032465	GO:0032465	regulation of cytokinesis	10/370	79/18758	3.39412e-06	5.81441e-05	4.64124e-05	A1Z7T3/A0A0B4LFX2/M9NFB1/M9NE94/M9NFB8/A0A0B4K727/M9NDE0/Q9NHN2/Q9VPG5/E1JH15
GO:0045332	GO:0045332	phospholipid translocation	7/370	36/18758	5.59638e-06	9.41117e-05	7.51229e-05	B7YZF5/A0A0B4K7Y0/A0A0B4JD16/Q8T0I4/Q0E990/A1Z9C8/B7YZF8
GO:0120034	GO:0120034	positive regulation of plasma membrane bounded cell projection assembly	11/370	107/18758	8.65191e-06	0.00013364	0.000106676	A1Z9J3/E1JH65/A0A0B4K718/A0A0B4K869/B7YZG5/A1Z9J1/B7YZG6/E1JH63/A1Z9J2/E1JH64/A0A0B4K7P8
GO:0000910	GO:0000910	cytokinesis	17/370	249/18758	9.83364e-06	0.000145363	0.000116034	Q9VZF5/Q9VDI1/A1Z7T3/A0A0B4LFX2/M9NFB1/M9NE94/M9NFB8/A0A0B4K727/Q9VDY8/M9NDE0/Q9NHN2/Q7K012/Q9VPG5/A0A0B4K7Q4/E1JH15/A0A0B4JD57/A0A0B4JCZ4
GO:0006909	GO:0006909	phagocytosis	14/370	180/18758	1.40397e-05	0.000199494	0.000159242	A0A0B4K6R4/Q0E9H5/Q0E9L3/Q0E9L2/Q0E9K3/Q0E9H8/Q0E9J5/Q0E9J4/Q0E9L7/Q0E9J0/Q0E9I7/Q0E9H9/Q86BK8/O18336
GO:0046889	GO:0046889	positive regulation of lipid biosynthetic process	6/370	28/18758	1.47575e-05	0.000206988	0.000165224	Q6NR46/A0A0B4K7M0/X2JC55/A0A0B4K7E3/Q0E8Y1/X2JCV6
GO:0120035	GO:0120035	regulation of plasma membrane bounded cell projection organization	25/370	495/18758	1.84951e-05	0.000249276	0.00019898	A1Z9J3/Q9Y0Z0/E1JH65/A0A0B4K718/A0A0B4K869/B7YZG5/A1Z9J1/B7YZG6/E1JH63/A1Z9J2/E1JH64/M9PFL6/A0A0B4K6R4/Q0E9H5/Q0E9L3/Q0E9L2/Q0E9K3/Q0E9H8/Q0E9J5/Q0E9J4/Q0E9L7/Q0E9J0/Q0E9I7/Q0E9H9/A0A0B4K7P8
GO:0030727	GO:0030727	germarium-derived female germ-line cyst formation	7/370	48/18758	4.02814e-05	0.000516334	0.000412154	Q9VDE3/A0A0B4KHK1/M9PGV6/M9PBI5/M9PDQ0/Q7KY08/Q32KD4
GO:0097035	GO:0097035	regulation of membrane lipid distribution	7/370	48/18758	4.02814e-05	0.000516334	0.000412154	B7YZF5/A0A0B4K7Y0/A0A0B4JD16/Q8T0I4/Q0E990/A1Z9C8/B7YZF8
GO:0051694	GO:0051694	pointed-end actin filament capping	4/370	11/18758	4.40454e-05	0.000560661	0.000447537	A8JRH3/A0A0B4K7R6/A0A0B4KHW6/Q9VA59
GO:0001666	GO:0001666	response to hypoxia	13/370	180/18758	6.13629e-05	0.000754887	0.000602574	M9PGL7/M9MSA4/M9MS92/M9MSB4/M9MSA3/M9MSP5/M9MSF1/M9MS88/M9MSE6/M9MS66/M9MSP4/M9MSD9/M9MS99
GO:0007274	GO:0007274	neuromuscular synaptic transmission	16/370	265/18758	7.89196e-05	0.000933288	0.000744979	M9PF56/M9PFF3/B7Z048/M9PFJ0/B7Z049/M9NF51/M9PJN1/X2JCM1/M9PHP8/M9PEN3/A0A0B4JCZ4/M9PGV6/M9PBI5/M9PDQ0/A0A0B4LGB7/M9MRS5
GO:0007623	GO:0007623	circadian rhythm	21/370	415/18758	8.40183e-05	0.000987215	0.000788026	M9PF56/M9PFF3/A0A0B4KFI1/B7Z048/M9PFJ0/A0A0B4LEU0/B7Z049/Q9VR61/M9NF51/M9PJN1/M9MRZ7/M9PEP3/R9PY25/Q9TVQ4/M9MRU9/Q7KKI2/M9NDE0/Q9NHN2/Q9VPG5/Q9VDE3/A0A0B4KHK1
GO:1904396	GO:1904396	regulation of neuromuscular junction development	19/370	365/18758	0.000126303	0.00135388	0.00108071	M9PF56/M9PFF3/A0A0B4K7M0/Q9VDI1/B7Z048/M9PFJ0/A8DYM1/D6W4U9/B7Z049/Q9VR61/X2JCM1/A0A0B4K7E3/Q0E8Y1/M9PHP8/M9PEN3/M9PGV6/M9PBI5/M9PDQ0/M9MRS5
GO:0071470	GO:0071470	cellular response to osmotic stress	4/370	14/18758	0.000127474	0.00135849	0.00108439	Q9W1G6/A0A0B4LGD3/A0A0B4LHE0/Q9W1G5
GO:0104004	GO:0104004	cellular response to environmental stimulus	13/370	196/18758	0.000145277	0.00153042	0.00122163	A0A0B4K7M0/Q9W1G6/A0A0B4LGD3/A0A0B4LHE0/X2JC55/Q9W1G5/A0A0B4K7E3/Q0E8Y1/M9NDE0/Q9NHN2/Q9VPG5/A0A0B4K7Q4/A0A0B4JD57
GO:0030865	GO:0030865	cortical cytoskeleton organization	13/370	197/18758	0.000152824	0.00160072	0.00127774	Q9VZF5/A1Z9J3/E1JH65/A0A0B4K718/A0A0B4K869/B7YZG5/A1Z9J1/B7YZG6/E1JH63/A1Z9J2/E1JH64/Q9VDY8/A0A0B4K7P8
GO:0120032	GO:0120032	regulation of plasma membrane bounded cell projection assembly	11/370	152/18758	0.000219832	0.00222625	0.00177707	A1Z9J3/E1JH65/A0A0B4K718/A0A0B4K869/B7YZG5/A1Z9J1/B7YZG6/E1JH63/A1Z9J2/E1JH64/A0A0B4K7P8
GO:0044057	GO:0044057	regulation of system process	12/370	178/18758	0.000223426	0.00225022	0.00179619	A0A0B4KEW6/B3DNL7/A0A0B4LEU0/M9NF51/A0A0B4KFR7/M9PJN1/M9MRZ7/M9MRU9/M9NH07/B9EQV5/Q7KY08/Q32KD4
GO:0007265	GO:0007265	Ras protein signal transduction	19/370	382/18758	0.000226209	0.00226579	0.00180863	Q7K4E0/Q9VIW6/X2JFL7/Q8T0L3/X2JE83/X2JKZ0/X2JCD6/Q8IQZ6/M9MRW2/Q9VR61/Q8IQM3/Q9VUR6/M9PFR0/A0A1B2AJ56/Q9V3I2/Q86BK8/Q9V9Q6/Q0E8N2/O18336
GO:0010876	GO:0010876	lipid localization	15/370	262/18758	0.000234392	0.00231571	0.00184847	Q0E8F4/Q7JQX9/E1JJG5/A0A0B4KFI1/B7YZF5/Q8T0L3/A0A0B4K7Y0/A0A0B4JD16/Q8T0I4/Q0E990/A1Z9C8/B7YZF8/X2JC55/Q9VDY8/A0A0B4LGB7
GO:0051963	GO:0051963	regulation of synapse assembly	19/370	384/18758	0.000241619	0.00236839	0.00189052	M9PF56/M9PFF3/A0A0B4K7M0/Q9VDI1/B7Z048/M9PFJ0/X2JEB4/A8DYM1/D6W4U9/B7Z049/X2JCM1/A0A0B4K7E3/Q0E8Y1/M9PHP8/M9PEN3/M9PGV6/M9PBI5/M9PDQ0/M9MRS5
GO:0006936	GO:0006936	muscle contraction	9/370	106/18758	0.000250386	0.00244127	0.0019487	A0A0B4KEW6/A0A0B4KFR7/A0A0B4K719/A0A0B4K7K0/M9NH07/A0A0B4K837/A0A0B4K7Q4/B9EQV5/A0A0B4JD57
GO:0045475	GO:0045475	locomotor rhythm	13/370	216/18758	0.0003754	0.00352876	0.00281677	M9PF56/M9PFF3/A0A0B4KFI1/B7Z048/M9PFJ0/B7Z049/Q9VR61/R9PY25/M9NDE0/Q9NHN2/Q9VPG5/Q9VDE3/A0A0B4KHK1
GO:1903725	GO:1903725	regulation of phospholipid metabolic process	4/370	19/18758	0.000456523	0.00420505	0.00335661	A0A0B4K7M0/X2JC55/A0A0B4K7E3/Q0E8Y1
GO:0008015	GO:0008015	blood circulation	9/370	119/18758	0.000589781	0.00522255	0.0041688	B3DNL7/M9MRZ7/M9MRU9/A0A0B4K719/A0A0B4K7K0/M9NH07/A0A0B4K837/B9EQV5/A0A0B4LGB7
GO:0060047	GO:0060047	heart contraction	9/370	119/18758	0.000589781	0.00522255	0.0041688	B3DNL7/M9MRZ7/M9MRU9/A0A0B4K719/A0A0B4K7K0/M9NH07/A0A0B4K837/B9EQV5/A0A0B4LGB7
GO:0005978	GO:0005978	glycogen biosynthetic process	4/370	22/18758	0.000822244	0.0069455	0.00554411	A0A0B4LG72/E1JGQ3/Q9W2J6/A0A0B4LG29
GO:0009250	GO:0009250	glucan biosynthetic process	4/370	22/18758	0.000822244	0.0069455	0.00554411	A0A0B4LG72/E1JGQ3/Q9W2J6/A0A0B4LG29
GO:0120031	GO:0120031	plasma membrane bounded cell projection assembly	17/370	366/18758	0.00102374	0.00852965	0.00680863	A1Z9J3/A0A0B4JCQ4/A0A0B4K822/A0A0B4JD47/Q9VH91/E1JH65/A0A0B4K718/A0A0B4K869/B7YZG5/A1Z9J1/B7YZG6/E1JH63/E1JIH1/A1Z9J2/E1JH64/A0A0B4LGZ0/A0A0B4K7P8
GO:0032261	GO:0032261	purine nucleotide salvage	3/370	11/18758	0.00111654	0.00917768	0.00732591	X2JEY5/Q76NR0/M9MS55
GO:0006048	GO:0006048	UDP-N-acetylglucosamine biosynthetic process	3/370	12/18758	0.00146704	0.0117943	0.00941454	Q9Y0Z0/M9ND31/M9NCR7
GO:0015937	GO:0015937	coenzyme A biosynthetic process	3/370	12/18758	0.00146704	0.0117943	0.00941454	M9NDE0/Q9NHN2/Q9VPG5
GO:0009651	GO:0009651	response to salt stress	4/370	26/18758	0.00157919	0.0126404	0.01009	Q9W1G6/A0A0B4LGD3/A0A0B4LHE0/Q9W1G5
GO:0044089	GO:0044089	positive regulation of cellular component biogenesis	19/370	454/18758	0.00179306	0.014228	0.0113572	A1Z9J3/Q9VDI1/X2JEB4/B5RJ65/E1JH65/A0A0B4K718/A0A0B4K869/E8NHB1/B7YZG5/A1Z9J1/B7YZG6/E1JH63/A1Z9J2/E1JH64/X2JCM1/M9PHP8/M9PEN3/M9MRS5/A0A0B4K7P8
GO:0007496	GO:0007496	anterior midgut development	3/370	13/18758	0.00187941	0.0145973	0.011652	A0A0B4KFI1/A0A0B4K7Q4/A0A0B4JD57
GO:0035592	GO:0035592	establishment of protein localization to extracellular region	3/370	13/18758	0.00187941	0.0145973	0.011652	M9PHL7/E1JJL2/M9PHT0
GO:0042052	GO:0042052	rhabdomere development	8/370	114/18758	0.00190396	0.0146637	0.011705	A0A0B4KEW6/M9PF56/M9PFF3/B7Z048/M9PFJ0/D6W4U9/B7Z049/A0A0B4KFR7
GO:0007009	GO:0007009	plasma membrane organization	7/370	92/18758	0.00228769	0.0171157	0.0136623	A0A0B4JCQ4/A0A0B4K822/A0A0B4JD47/Q9VUK7/M9PGV6/M9PBI5/M9PDQ0
GO:0015936	GO:0015936	coenzyme A metabolic process	3/370	14/18758	0.00235721	0.0174224	0.0139071	M9NDE0/Q9NHN2/Q9VPG5
GO:0048261	GO:0048261	negative regulation of receptor-mediated endocytosis	3/370	14/18758	0.00235721	0.0174224	0.0139071	A0A0B4JCQ4/A0A0B4K822/A0A0B4JD47
GO:0090328	GO:0090328	regulation of olfactory learning	4/370	31/18758	0.00307598	0.0221109	0.0176496	M9NF51/M9PJN1/Q7KY08/Q32KD4
GO:0002224	GO:0002224	toll-like receptor signaling pathway	3/370	16/18758	0.00352198	0.0246404	0.0196688	A8JNN2/M9PHR5/A8JNN1
GO:0006188	GO:0006188	IMP biosynthetic process	3/370	16/18758	0.00352198	0.0246404	0.0196688	X2JEY5/Q76NR0/M9MS55
GO:0007618	GO:0007618	mating	18/370	453/18758	0.00404682	0.0279918	0.0223439	A0A0B4LHI3/Q9VYI0/E1NZB4/M9NF51/M9PJN1/M9MSA4/M9MS92/M9MSB4/M9MSA3/M9MSP5/M9MSF1/M9MS88/M9MSE6/M9MS66/M9PCD8/M9MSP4/M9MSD9/M9MS99
GO:0008361	GO:0008361	regulation of cell size	13/370	287/18758	0.00477475	0.0323528	0.0258251	A1Z9J3/E1JH65/O62602/A0A0B4K718/A0A0B4K869/B7YZG5/A1Z9J1/B7YZG6/E1JH63/A1Z9J2/E1JH64/M9PFL6/A0A0B4K7P8
GO:0003381	GO:0003381	epithelial cell morphogenesis involved in gastrulation	4/370	35/18758	0.00481205	0.0323528	0.0258251	M9MRW2/Q8IQM3/Q9VUR6/M9PFR0
GO:0003384	GO:0003384	apical constriction involved in gastrulation	4/370	35/18758	0.00481205	0.0323528	0.0258251	M9MRW2/Q8IQM3/Q9VUR6/M9PFR0
GO:0050884	GO:0050884	neuromuscular process controlling posture	3/370	18/18758	0.00498445	0.0331032	0.026424	Q9VDG5/A0A0B4LHD7/M9PI57
GO:0035206	GO:0035206	regulation of hemocyte proliferation	7/370	106/18758	0.00504005	0.0332494	0.0265407	Q9VYX8/A0A0B4LFX8/M9PFL6/M9PFW3/A0A0B4K719/A0A0B4K7K0/A0A0B4K837
GO:0051235	GO:0051235	maintenance of location	12/370	256/18758	0.00504274	0.0332494	0.0265407	Q9VZF5/Q0E8F4/Q7JQX9/A0A0B4KFI1/Q8T0L3/X2JC55/A0A0B4K719/A0A0B4K7K0/A0A0B4K837/A0A0B4K7Q4/A0A0B4JD57/A0A0B4LGB7
GO:0019098	GO:0019098	reproductive behavior	18/370	465/18758	0.00528516	0.0345274	0.0275609	A0A0B4LHI3/Q9VYI0/E1NZB4/M9NF51/M9PJN1/M9MSA4/M9MS92/M9MSB4/M9MSA3/M9MSP5/M9MSF1/M9MS88/M9MSE6/M9MS66/M9PCD8/M9MSP4/M9MSD9/M9MS99
GO:0045478	GO:0045478	fusome organization	4/370	36/18758	0.00533075	0.0345274	0.0275609	M9PCD8/M9PGV6/M9PBI5/M9PDQ0
GO:0090303	GO:0090303	positive regulation of wound healing	4/370	36/18758	0.00533075	0.0345274	0.0275609	A1Z7T3/A0A0B4LFX2/A0A0B4K727/E1JH15
GO:0090407	GO:0090407	organophosphate biosynthetic process	17/370	433/18758	0.0057772	0.0371565	0.0296595	Q9VBI2/A0A0B4K7M0/Q9VHZ5/M9NF51/M9PJN1/X2JEY5/X2JC55/Q76NR0/A0A0B4K7E3/A4V488/Q0E8Y1/A8DYC9/A1Z9F4/M9NDE0/Q9NHN2/Q9VPG5/M9MS55
GO:0099177	GO:0099177	regulation of trans-synaptic signaling	15/370	366/18758	0.00633669	0.0397779	0.031752	M9PF56/M9PFF3/B7Z048/M9PFJ0/A0A0B4LEU0/B7Z049/M9MRZ7/X2JCM1/M9PHP8/M9PEN3/M9MRU9/M9PGV6/M9PBI5/M9PDQ0/M9MRS5
GO:0050906	GO:0050906	detection of stimulus involved in sensory perception	13/370	299/18758	0.0066719	0.0414563	0.0330917	M9PI57/A0A0B4K6R4/Q0E9H5/Q0E9L3/Q0E9L2/Q0E9K3/Q0E9H8/Q0E9J5/Q0E9J4/Q0E9L7/Q0E9J0/Q0E9I7/Q0E9H9
GO:0019228	GO:0019228	neuronal action potential	3/370	20/18758	0.00676372	0.0418848	0.0334337	A0A0B4K8B5/M9PGH9/Q9W433
GO:0003333	GO:0003333	amino acid transmembrane transport	6/370	86/18758	0.00707807	0.0436838	0.0348698	Q9VTD6/M9PEU1/Q9W1G6/A0A0B4LGD3/A0A0B4LHE0/Q9W1G5
GO:0006047	GO:0006047	UDP-N-acetylglucosamine metabolic process	3/370	21/18758	0.00777712	0.0475182	0.0379305	Q9Y0Z0/M9ND31/M9NCR7
