# Supplementary material for: Genetic stability of Aedes aegypti populations following invasion by wMel Wolbachia
Source: BMC Genomics. 2021 Dec 14;22:894. doi: 10.1186/s12864-021-08200-1 (PMC8670162; doi:10.1186/s12864-021-08200-1)
Supplement: Supplementary file 6 — Additional file 6. [file 12864_2021_8200_MOESM6_ESM.xlsx]

## Sheet: Sheet1
Additional file 6. Enriched cellular component terms.
ID	Description	GeneRatio	BgRatio	pvalue	p.adjust	qvalue	geneID	Count
GO:0098858	GO:0098858	actin-based cell projection	19/360	92/17836	2.32729e-14	7.61024e-12	5.41401e-12	M9PF56/M9PFF3/A0A0B4K7M0/A1Z9J3/B7Z048/M9PFJ0/E1JH65/A0A0B4K718/A0A0B4K869/B7YZG5/A1Z9J1/B7YZG6/E1JH63/A1Z9J2/E1JH64/B7Z049/A0A0B4K7E3/Q0E8Y1/A0A0B4K7P8
GO:0030056	GO:0030056	hemidesmosome	11/360	21/17836	5.73045e-14	9.36929e-12	6.66542e-12	A1Z9J3/E1JH65/A0A0B4K718/A0A0B4K869/B7YZG5/A1Z9J1/B7YZG6/E1JH63/A1Z9J2/E1JH64/A0A0B4K7P8
GO:0034703	GO:0034703	cation channel complex	27/360	233/17836	2.38732e-13	2.60218e-11	1.85122e-11	M9PHV5/A1ZB14/A8DZ06/A0A0B4LGW2/A0A0S0WIE7/X2J9Z3/M9PI57/A0A0B4K8B5/M9MRZ7/M9MSA4/M9MRU9/A0A0B4K719/M9MS92/M9MSB4/A0A0B4K7K0/M9MSA3/M9MSP5/A0A0B4K837/M9MSF1/M9MS88/M9MSE6/M9MS66/M9PGH9/Q9W433/M9MSP4/M9MSD9/M9MS99
GO:0000235	GO:0000235	astral microtubule	13/360	40/17836	5.47441e-13	3.67121e-11	2.61174e-11	A1Z9J3/A0A0B4KFR5/A4UZI0/E1JH65/A0A0B4K718/A0A0B4K869/B7YZG5/A1Z9J1/B7YZG6/E1JH63/A1Z9J2/E1JH64/A0A0B4K7P8
GO:0005882	GO:0005882	intermediate filament	11/360	25/17836	6.73616e-13	3.67121e-11	2.61174e-11	A1Z9J3/E1JH65/A0A0B4K718/A0A0B4K869/B7YZG5/A1Z9J1/B7YZG6/E1JH63/A1Z9J2/E1JH64/A0A0B4K7P8
GO:0045111	GO:0045111	intermediate filament cytoskeleton	11/360	25/17836	6.73616e-13	3.67121e-11	2.61174e-11	A1Z9J3/E1JH65/A0A0B4K718/A0A0B4K869/B7YZG5/A1Z9J1/B7YZG6/E1JH63/A1Z9J2/E1JH64/A0A0B4K7P8
GO:1990351	GO:1990351	transporter complex	29/360	350/17836	1.3328e-10	4.84251e-09	3.44502e-09	M9PHV5/Q9VRW4/A1ZB14/A8DZ06/A0A0B4LGW2/A0A0S0WIE7/X2J9Z3/M9PI57/A0A0B4K8B5/M9MRZ7/A0A1B2AKF1/M9MSA4/M9MRU9/A0A0B4K719/M9MS92/M9MSB4/A0A0B4K7K0/M9MSA3/M9MSP5/A0A0B4K837/M9MSF1/M9MS88/M9MSE6/M9MS66/M9PGH9/Q9W433/M9MSP4/M9MSD9/M9MS99
GO:0045169	GO:0045169	fusome	18/360	146/17836	9.199e-10	2.14862e-08	1.52855e-08	A1Z9J3/E1JH65/A0A0B4K718/A0A0B4K869/B7YZG5/A1Z9J1/B7YZG6/E1JH63/A1Z9J2/E1JH64/A8JRH3/A0A0B4K7R6/A0A0B4KHW6/Q9VA59/M9PGV6/M9PBI5/M9PDQ0/A0A0B4K7P8
GO:0032154	GO:0032154	cleavage furrow	13/360	96/17836	6.6288e-08	1.20423e-06	8.56704e-07	Q9VZF5/A0A0B4KEW6/Q9VDI1/M9NFB1/M9NE94/M9NFB8/A0A0B4KFR7/Q9VUK7/Q9VDY8/A0A0B4K7Q4/Q9V9Q6/A0A0B4JD57/Q0E8N2
GO:0044295	GO:0044295	axonal growth cone	11/360	66/17836	7.7411e-08	1.26567e-06	9.00412e-07	A1Z9J3/E1JH65/A0A0B4K718/A0A0B4K869/B7YZG5/A1Z9J1/B7YZG6/E1JH63/A1Z9J2/E1JH64/A0A0B4K7P8
GO:0002139	GO:0002139	stereocilia coupling link	5/360	10/17836	7.55541e-07	8.82364e-06	6.27724e-06	M9PF56/M9PFF3/B7Z048/M9PFJ0/B7Z049
GO:0002141	GO:0002141	stereocilia ankle link	5/360	10/17836	7.55541e-07	8.82364e-06	6.27724e-06	M9PF56/M9PFF3/B7Z048/M9PFJ0/B7Z049
GO:0002142	GO:0002142	stereocilia ankle link complex	5/360	10/17836	7.55541e-07	8.82364e-06	6.27724e-06	M9PF56/M9PFF3/B7Z048/M9PFJ0/B7Z049
GO:0032391	GO:0032391	photoreceptor connecting cilium	5/360	10/17836	7.55541e-07	8.82364e-06	6.27724e-06	M9PF56/M9PFF3/B7Z048/M9PFJ0/B7Z049
GO:0032420	GO:0032420	stereocilium	5/360	10/17836	7.55541e-07	8.82364e-06	6.27724e-06	M9PF56/M9PFF3/B7Z048/M9PFJ0/B7Z049
GO:0032426	GO:0032426	stereocilium tip	5/360	10/17836	7.55541e-07	8.82364e-06	6.27724e-06	M9PF56/M9PFF3/B7Z048/M9PFJ0/B7Z049
GO:0005927	GO:0005927	muscle tendon junction	11/360	83/17836	8.56541e-07	9.65824e-06	6.87099e-06	A1Z9J3/E1JH65/A0A0B4K718/A0A0B4K869/B7YZG5/A1Z9J1/B7YZG6/E1JH63/A1Z9J2/E1JH64/A0A0B4K7P8
GO:0043025	GO:0043025	neuronal cell body	24/360	382/17836	9.82006e-07	1.07039e-05	7.61485e-06	A8JNN2/M9PHR5/A8JNN1/Q9W1G6/A0A0B4LGD3/Q9VR61/A0A0B4LHE0/A0A0B4K6R4/Q0E9H5/Q9W1G5/Q0E9L3/Q0E9L2/Q0E9K3/Q0E9H8/Q0E9J5/Q0E9J4/Q0E9L7/Q0E9J0/Q0E9I7/Q0E9H9/R9PY25/Q9V3I2/Q86BK8/O18336
GO:0030427	GO:0030427	site of polarized growth	11/360	91/17836	2.17468e-06	2.22225e-05	1.58094e-05	A1Z9J3/E1JH65/A0A0B4K718/A0A0B4K869/B7YZG5/A1Z9J1/B7YZG6/E1JH63/A1Z9J2/E1JH64/A0A0B4K7P8
GO:0044297	GO:0044297	cell body	24/360	408/17836	3.10342e-06	3.07521e-05	2.18774e-05	A8JNN2/M9PHR5/A8JNN1/Q9W1G6/A0A0B4LGD3/Q9VR61/A0A0B4LHE0/A0A0B4K6R4/Q0E9H5/Q9W1G5/Q0E9L3/Q0E9L2/Q0E9K3/Q0E9H8/Q0E9J5/Q0E9J4/Q0E9L7/Q0E9J0/Q0E9I7/Q0E9H9/R9PY25/Q9V3I2/Q86BK8/O18336
GO:0001917	GO:0001917	photoreceptor inner segment	5/360	13/17836	3.67026e-06	3.31882e-05	2.36105e-05	M9PF56/M9PFF3/B7Z048/M9PFJ0/B7Z049
GO:0097731	GO:0097731	9+0 non-motile cilium	5/360	13/17836	3.67026e-06	3.31882e-05	2.36105e-05	M9PF56/M9PFF3/B7Z048/M9PFJ0/B7Z049
GO:0097733	GO:0097733	photoreceptor cell cilium	5/360	13/17836	3.67026e-06	3.31882e-05	2.36105e-05	M9PF56/M9PFF3/B7Z048/M9PFJ0/B7Z049
GO:0005802	GO:0005802	trans-Golgi network	10/360	91/17836	1.49165e-05	0.000125069	8.89754e-05	Q9VIW6/B7YZF5/A0A0B4K7Y0/A0A0B4JD16/Q8T0I4/Q0E990/A1Z9C8/B7YZF8/Q86BK8/O18336
GO:0045179	GO:0045179	apical cortex	15/360	208/17836	2.23134e-05	0.000182412	0.00012977	A0A0B4LFU3/X2JFL7/A1Z7T3/A0A0B4LFX2/M9NFB1/M9NE94/M9NFB8/X2JE83/X2JKZ0/X2JCD6/Q8IQZ6/A0A0B4K727/A0A0B4K7Q4/E1JH15/A0A0B4JD57
GO:0150034	GO:0150034	distal axon	19/360	317/17836	2.58035e-05	0.000205799	0.000146408	A1Z9J3/Q9VDI1/E1JH65/A0A0B4K718/A0A0B4K869/B7YZG5/A1Z9J1/B7YZG6/E1JH63/A1Z9J2/E1JH64/X2JCM1/R9PY25/M9PHP8/M9PEN3/M9PDW0/A0A0B4JCZ4/M9MRS5/A0A0B4K7P8
GO:0033017	GO:0033017	sarcoplasmic reticulum membrane	4/360	10/17836	3.11342e-05	0.000242402	0.000172447	A0A0B4K719/A0A0B4K7K0/A0A0B4K837/A0A0B4LGB7
GO:0070938	GO:0070938	contractile ring	7/360	65/17836	0.000327882	0.00214435	0.00152552	Q9VZF5/A0A0B4K7Q4/Q9V9Q6/A0A0B4JD57/Q9W002/Q0E8N2/Q7KV88
GO:0035869	GO:0035869	ciliary transition zone	5/360	31/17836	0.000359362	0.00230415	0.0016392	M9PF56/M9PFF3/B7Z048/M9PFJ0/B7Z049
GO:0097730	GO:0097730	non-motile cilium	5/360	33/17836	0.000485646	0.00299635	0.00213164	M9PF56/M9PFF3/B7Z048/M9PFJ0/B7Z049
GO:0045177	GO:0045177	apical part of cell	21/360	467/17836	0.000559812	0.00338997	0.00241167	Q9VF10/A0A0B4LFU3/X2JFL7/A1Z7T3/A0A0B4LFX2/M9NFB1/M9NE94/M9NFB8/X2JE83/X2JKZ0/X2JCD6/Q8IQZ6/M9MRW2/A0A0B4K727/Q8IQM3/Q9VUR6/M9PFR0/A0A0B4K7Q4/E1JH15/A0A0B4JD57/M9PCD8
GO:0030139	GO:0030139	endocytic vesicle	7/360	73/17836	0.00066875	0.00397602	0.00282859	M9NFB1/M9NE94/M9NFB8/Q9V3I2/Q86BK8/O18336/Q9VDC3
GO:0005901	GO:0005901	caveola	3/360	10/17836	0.000880617	0.00514218	0.0036582	M9PHL7/E1JJL2/M9PHT0
GO:0055038	GO:0055038	recycling endosome membrane	3/360	11/17836	0.00119279	0.00684287	0.0048681	M9NFB1/M9NE94/M9NFB8
GO:0005769	GO:0005769	early endosome	8/360	108/17836	0.00155557	0.00839855	0.00597482	Q9VIW6/A0A0B4KFR5/A4UZI0/M9PFW3/Q9W486/Q9V3I2/Q86BK8/O18336
GO:0035997	GO:0035997	rhabdomere microvillus membrane	3/360	12/17836	0.0015667	0.00839855	0.00597482	A0A0B4K7M0/A0A0B4K7E3/Q0E8Y1
GO:0036062	GO:0036062	presynaptic periactive zone	4/360	26/17836	0.001717	0.00905577	0.00644238	X2JCM1/M9PHP8/M9PEN3/M9MRS5
GO:0005736	GO:0005736	RNA polymerase I complex	3/360	18/17836	0.00531234	0.0244667	0.0174059	A0A1B2AKR4/Q9VNZ3/A0A1B2AKT8
GO:0042383	GO:0042383	sarcolemma	3/360	18/17836	0.00531234	0.0244667	0.0174059	A0A0B4K719/A0A0B4K7K0/A0A0B4K837
GO:0045170	GO:0045170	spectrosome	3/360	18/17836	0.00531234	0.0244667	0.0174059	M9PGV6/M9PBI5/M9PDQ0
GO:0016528	GO:0016528	sarcoplasm	4/360	40/17836	0.00841409	0.038214	0.0271859	A0A0B4K719/A0A0B4K7K0/A0A0B4K837/A0A0B4LGB7
GO:0035996	GO:0035996	rhabdomere microvillus	3/360	22/17836	0.00944655	0.0423154	0.0301036	A0A0B4K7M0/A0A0B4K7E3/Q0E8Y1
