# Supplementary material for: Genetic stability of Aedes aegypti populations following invasion by wMel Wolbachia
Source: BMC Genomics. 2021 Dec 14;22:894. doi: 10.1186/s12864-021-08200-1 (PMC8670162; doi:10.1186/s12864-021-08200-1)
Supplement: Supplementary file 7 — Additional file 7. [file 12864_2021_8200_MOESM7_ESM.xlsx]

## Sheet: Sheet1
Additional file 7. Enriched molecular function terms.
ID	Description	GeneRatio	BgRatio	pvalue	p.adjust	qvalue	geneID	Count
GO:0005509	GO:0005509	calcium ion binding	40/357	498/17964	5.57134e-14	2.28425e-11	1.90599e-11	Q9VDG5/Q9I7J1/M9PBZ4/A0A0B4LHD7/A1Z9J3/E1JH65/A0A0B4K718/A0A0B4K869/B7YZG5/A1Z9J1/B7YZG6/E1JH63/A1Z9J2/E1JH64/A0A0B4KES0/Q8IRL4/M9MSA4/A0A0B4K719/M9MS92/Q9VDI3/M9MSB4/A0A0B4K7K0/M9MSA3/M9NH07/M9MSP5/A0A0B4K837/M9MSF1/M9MS88/M9MSE6/M9MS66/Q9VNF9/B9EQV5/M9PGV6/M9PBI5/M9PDQ0/M9MSP4/M9MSD9/M9MS99/A0A0B4K7P8/A0A0B4K833
GO:0015081	GO:0015081	sodium ion transmembrane transporter activity	24/357	257/17964	3.64907e-10	5.36256e-08	4.47454e-08	Q9VDG5/A0A0B4LHD7/M9NDU7/Q9VIF9/Q8IPI3/M9PF01/M9PB60/M9PDW6/B7YZY3/M9PDJ7/A0A0B4K8B5/A1ZB95/M9MSA4/M9MS92/M9MSB4/M9MSA3/M9MSP5/M9MSF1/M9MS88/M9MSE6/M9MS66/M9MSP4/M9MSD9/M9MS99
GO:0005248	GO:0005248	voltage-gated sodium channel activity	13/357	65/17964	3.92383e-10	5.36256e-08	4.47454e-08	A0A0B4K8B5/M9MSA4/M9MS92/M9MSB4/M9MSA3/M9MSP5/M9MSF1/M9MS88/M9MSE6/M9MS66/M9MSP4/M9MSD9/M9MS99
GO:0003823	GO:0003823	antigen binding	12/357	79/17964	4.889e-08	3.34082e-06	2.78759e-06	A0A0B4K6R4/Q0E9H5/Q0E9L3/Q0E9L2/Q0E9K3/Q0E9H8/Q0E9J5/Q0E9J4/Q0E9L7/Q0E9J0/Q0E9I7/Q0E9H9
GO:0008046	GO:0008046	axon guidance receptor activity	12/357	79/17964	4.889e-08	3.34082e-06	2.78759e-06	A0A0B4K6R4/Q0E9H5/Q0E9L3/Q0E9L2/Q0E9K3/Q0E9H8/Q0E9J5/Q0E9J4/Q0E9L7/Q0E9J0/Q0E9I7/Q0E9H9
GO:0099516	GO:0099516	ion antiporter activity	10/357	76/17964	2.52337e-06	0.000114953	9.59175e-05	Q9VDG5/A0A0B4LHD7/M9NDU7/Q9VIF9/Q8IPI3/M9PF01/M9PB60/M9PDW6/B7YZY3/M9PDJ7
GO:0003779	GO:0003779	actin binding	24/357	465/17964	2.13417e-05	0.000875011	0.000730112	A1Z9J3/A0A0B4JCQ4/A0A0B4K822/A0A0B4JD47/Q9VH91/E1JH65/A0A0B4K718/A0A0B4K869/B7YZG5/A1Z9J1/B7YZG6/E1JH63/E1JIH1/A1Z9J2/E1JH64/A0A0B4LGZ0/A1ZBE3/A0A0B4KEU3/A0A0B4K7Q4/A0A0B4JD57/M9PGV6/M9PBI5/M9PDQ0/A0A0B4K7P8
GO:0015386	GO:0015386	potassium:proton antiporter activity	5/357	19/17964	2.78619e-05	0.00103849	0.000866519	M9NDU7/Q9VIF9/M9PDW6/B7YZY3/M9PDJ7
GO:0015297	GO:0015297	antiporter activity	10/357	102/17964	3.56663e-05	0.0011485	0.000958309	Q9VDG5/A0A0B4LHD7/M9NDU7/Q9VIF9/Q8IPI3/M9PF01/M9PB60/M9PDW6/B7YZY3/M9PDJ7
GO:0005388	GO:0005388	calcium-transporting ATPase activity	5/357	24/17964	9.38488e-05	0.00200214	0.00167059	Q9V4C7/E6EK17/E6EK18/Q59DP9/A0A0B4LGB7
GO:0042802	GO:0042802	identical protein binding	22/357	448/17964	9.76655e-05	0.00200214	0.00167059	A0A0B4JCQ4/A0A0B4K822/A0A0B4JD47/A0A0B4KFR5/A8DYM1/A4UZI0/A0A0B4K6R4/Q0E9H5/Q0E9L3/Q0E9L2/Q0E9K3/Q0E9H8/Q0E9J5/Q0E9J4/Q0E9L7/Q0E9J0/Q0E9I7/Q0E9H9/M9ND31/M9NCR7/Q9V9Q6/Q0E8N2
GO:0035251	GO:0035251	UDP-glucosyltransferase activity	4/357	17/17964	0.000297386	0.00508034	0.00423905	A0A0B4LG72/E1JGQ3/Q9W2J6/A0A0B4LG29
GO:0008510	GO:0008510	sodium:bicarbonate symporter activity	3/357	10/17964	0.000841878	0.0119024	0.00993141	Q8IPI3/M9PF01/M9PB60
GO:0048763	GO:0048763	calcium-induced calcium release activity	3/357	10/17964	0.000841878	0.0119024	0.00993141	A0A0B4K719/A0A0B4K7K0/A0A0B4K837
GO:0017049	GO:0017049	GTP-Rho binding	4/357	23/17964	0.00100704	0.0133189	0.0111133	A1Z7T3/A0A0B4LFX2/A0A0B4K727/E1JH15
GO:0015106	GO:0015106	bicarbonate transmembrane transporter activity	3/357	11/17964	0.00114059	0.0146138	0.0121938	Q8IPI3/M9PF01/M9PB60
GO:0016307	GO:0016307	phosphatidylinositol phosphate kinase activity	3/357	12/17964	0.00149848	0.0180699	0.0150775	A0A0B4K7M0/A0A0B4K7E3/Q0E8Y1
GO:0019239	GO:0019239	deaminase activity	5/357	47/17964	0.00233111	0.0234441	0.0195619	X2JEY5/Q76NR0/M9ND31/M9NCR7/M9MS55
GO:0030332	GO:0030332	cyclin binding	3/357	14/17964	0.00240721	0.0234989	0.0196076	Q7K306/Q7KM08/Q9XTK9
GO:0030306	GO:0030306	ADP-ribosylation factor binding	3/357	15/17964	0.002965	0.0276285	0.0230533	M9NFB1/M9NE94/M9NFB8
GO:0022832	GO:0022832	voltage-gated channel activity	9/357	156/17964	0.0040449	0.0352853	0.0294422	A1ZB14/A8DZ06/A0A0B4LGW2/X2J9Z3/A0A0B4K8B5/M9MRZ7/M9MRU9/M9PGH9/Q9W433
GO:0001054	GO:0001054	RNA polymerase I activity	3/357	17/17964	0.00430275	0.0367527	0.0306666	A0A1B2AKR4/Q9VNZ3/A0A1B2AKT8
