# Supplementary material for: Genetic stability of Aedes aegypti populations following invasion by wMel Wolbachia
Source: BMC Genomics. 2021 Dec 14;22:894. doi: 10.1186/s12864-021-08200-1 (PMC8670162; doi:10.1186/s12864-021-08200-1)
Supplement: Supplementary file 8 — Additional file 8. [file 12864_2021_8200_MOESM8_ESM.xlsx]

## Sheet: Sheet3
Additional file 8. “Strong” outliers associated with Wolbachia wMel infection are distributed in 31 genes.
GeneID	Product	Chromosome	Exon start	Exon end	Strand
5563771	tyrosine-protein kinase Btk29A, transcript variant X3	2	354976319	354976556	-
5564092	dynein heavy chain 12, axonemal	3	311981160	311986963	-
5564751	cytochrome P450 9e2	3	368627096	368628606	-
5564757	uncharacterized LOC5564757	3	368530090	368531497	+
5565513	glycogenin-1, transcript variant X7	2	15641920	15643092	+
5565700	carbonic anhydrase	2	259779465	259780159	-
5565906	rho guanine nucleotide exchange factor 7, transcript variant X1	2	459393463	459395635	+
5565937	protein serrate	1	298992209	298992670	+
5566564	tyrosine-protein phosphatase non-receptor type 9, transcript variant X2	3	60108242	60108766	+
5566587	transcription factor grauzone	3	245551541	245552057	-
5567217	glutactin, transcript variant X2	3	332994075	332994259	+
5567881	centrosomal protein of 135 kDa, transcript variant X2	3	396912235	396912341	+
5568339	uncharacterized LOC5568339, transcript variant X1	1	185271411	185271799	+
5568340	ribonuclease P protein subunit p14	1	185221231	185221532	+
5569034	uncharacterized protein DDB_G0271670, transcript variant X2	2	345250806	345252026	+
5569135	ecdysone-inducible protein E75, transcript variant X1	3	407964432	407968714	+
5570156	conserved oligomeric Golgi complex subunit 3	3	108011007	108011170	-
5570315	mediator of RNA polymerase II transcription subunit 12	3	6397701	6399519	+
5570620	high-affinity choline transporter 1	1	205226858	205228464	-
5570732	DNA replication factor Cdt1	2	99248166	99249942	+
5570937	protein outspread, transcript variant X5	2	238844381	238848484	-
5572681	apolipophorins	3	77698575	77701562	+
5573292	charged multivesicular body protein 6, transcript variant X1	2	182910668	182910967	+
5573627	kinesin-like protein costa	3	292136084	292139580	+
5575671	xanthine dehydrogenase	2	464816515	464818039	+
5575737	SPARC-related modular calcium-binding protein 2, transcript variant X2	2	16626211	16626367	-
5576373	mucin-5AC	1	73017100	73024741	+
5576645	thymus-specific serine protease	2	327822684	327823799	-
5579338	integrin alpha-PS1, transcript variant X3	1	138073517	138073758	-
110673979	mitochondrial intermembrane space import and assembly protein 40	1	185221231	185221539	+
110675820	vesicle-associated membrane protein 2, transcript variant X5	2	99269020	99269212	+
